# Supplementary material for: Diverse Sublethal Effects of a Common Fungicide Impact the Behavior and Physiology of Honey Bees
Source: Insects. 2025 Jun 8;16(6):603. doi: 10.3390/insects16060603 (PMC12193545; doi:10.3390/insects16060603)
Supplement: Supplementary file 1 [file insects-16-00603-s001.zip]

Archive with 1 entries (1 files):
- insects-3672305-supplementary.xls
